# Supplementary material for: Root Metabolism and Effects of Root Exudates on the Growth of Ralstonia solanacearum and Fusarium moniliforme Were Significantly Different between the Two Genotypes of Peanuts
Source: Genes (Basel). 2023 Feb 20;14(2):528. doi: 10.3390/genes14020528 (PMC9956333; doi:10.3390/genes14020528)
Supplement: Supplementary file 1 [file genes-14-00528-s001.zip]

Archive with 2 entries (2 files):
- Supplemental Fig.pdf
- Supplemental table.xls
