# Supplementary material for: Root Metabolism and Effects of Root Exudates on the Growth of Ralstonia solanacearum and Fusarium moniliforme Were Significantly Different between the Two Genotypes of Peanuts
Source: Genes (Basel). 2023 Feb 20;14(2):528. doi: 10.3390/genes14020528 (PMC9956333; doi:10.3390/genes14020528)
Supplement: Supplementary file 1 [file genes-14-00528-s001.zip › Supplemental table.xls]

## Sheet: Sheet2
Table S1 The differential metabolites of A.correntina and Guihua85
group name	All sig diff	down regulated	up regulated
A.correntina-30d vs Guihua85-30d	188	39	149
A.correntina-30d vs Guihua85-30d	188	59	129

## Sheet: 1
Tble S1. Transcriptome statistics of A. C and GH85
Samples	Clean reads	Clean bases	GC Content	%≥Q30
A. C-30d	22184683	6432184720	0.4503	0.9186
A. C-60d	21753716	6650148270	0.4571	0.9213
Guihua85-30d	28753813	9064164822	0.4457	0.9378
Guihua85-60d	22538231	6309582884	0.4475	0.9163

## Sheet: 2
Table S2. The GO enrichment analysis for DGEs from the two comparison groups (A. C-30d vs GH85-30d and A. C-60d vs GH85-60d) (Top 20).
GO_function	A. C-30d vs GH85-30d					GO_function	A. C-60d vs GH85-60d
	GO_ID	GO_Term	Gene number	Expected	p value		GO_ID	GO_Term	Gene number	Expected	p value
Biological process	GO:0052696	flavonoid glucuronidation	3	1.58	4.4e-08	Biological process	GO:0052696	flavonoid glucuronidation	4	1.57	5.8e-08
	GO:0018108	peptidyl-tyrosine phosphorylation	4	1.45	2.3e-07		GO:0018108	peptidyl-tyrosine phosphorylation	6	1.44	2.3e-07
	GO:0006357	regulation of transcription from RNA polymerase II promoter	12	8.31	1.5e-06		GO:0009765	photosynthesis, light harvesting	20	5.1	9e-06
	GO:0031146	SCF-dependent proteasomal ubiquitin-dependent protein catabolic process	2	1.45	4.2e-06		GO:0015074	DNA integration	7	4.05	9.6e-06
	GO:0000288	nuclear-transcribed mRNA catabolic process, deadenylation-dependent decay	2	1.05	1.4e-05		GO:0000288	nuclear-transcribed mRNA catabolic process, deadenylation-dependent decay	2	1.05	1.4e-05
	GO:0000027	ribosomal large subunit assembly	2	0.92	5.1e-05		GO:0006357	regulation of transcription from RNA polymerase II promoter	8	8.24	2.1e-05
	GO:0015074	DNA integration	5	4.09	0.00022		GO:0000027	ribosomal large subunit assembly	1	0.92	5.1e-05
	GO:0000209	protein polyubiquitination	2	1.05	0.00026		GO:0031146	SCF-dependent proteasomal ubiquitin-dependent protein catabolic process	2	1.44	6.9e-05
	GO:0009765	photosynthesis, light harvesting	14	5.14	0.00049		GO:0055114	oxidation-reduction process	533	441.43	0.00018
	GO:0051453	regulation of intracellular pH	3	1.19	0.00058		GO:0000209	protein polyubiquitination	2	1.05	0.00025
	GO:0002181	cytoplasmic translation	1	0.66	0.00082		GO:0051453	regulation of intracellular pH	4	1.18	0.00058
	GO:0000462	maturation of SSU-rRNA from tricistronic rRNA transcript (SSU-rRNA, 5.8S rRNA, LSU-rRNA)	0	0.92	0.00117		GO:0002181	cytoplasmic translation	1	0.65	0.00081
	GO:0006368	transcription elongation from RNA polymerase II promoter	0	0.79	0.00188		GO:0071241	cellular response to inorganic substance	6	1.18	0.00096
	GO:0042147	retrograde transport, endosome to Golgi	2	1.58	0.00209		GO:0010258	NADH dehydrogenase complex (plastoquinone) assembly	4	0.52	0.00099
	GO:0031935	regulation of chromatin silencing	2	0.53	0.00283		GO:0000462	maturation of SSU-rRNA from tricistronic rRNA transcript (SSU-rRNA, 5.8S rRNA, LSU-rRNA)	0	0.92	0.00117
	GO:0010044	response to aluminum ion	2	0.53	0.00285		GO:0006855	drug transmembrane transport	22	12.43	0.00183
	GO:0009147	pyrimidine nucleoside triphosphate metabolic process	3	2.11	0.00311		GO:0009773	photosynthetic electron transport in photosystem I	15	4.84	0.00185
	GO:0000122	negative regulation of transcription from RNA polymerase II promoter	2	0.53	0.00314		GO:0006368	transcription elongation from RNA polymerase II promoter	2	0.78	0.00187
	GO:0006906	vesicle fusion	4	1.05	0.0033		GO:0032543	mitochondrial translation	2	1.44	0.00209
	GO:0006474	N-terminal protein amino acid acetylation	1	0.53	0.00343		GO:0042147	retrograde transport, endosome to Golgi	2	1.57	0.00213
Cellular component						Cellular component
	GO:0016021	integral component of membrane	500	448.62	2.8e-11		GO:0016021	integral component of membrane	479	469.13	4.2e-08
	GO:0019005	SCF ubiquitin ligase complex	4	2.61	0.00069		GO:0030014	CCR4-NOT complex	1	0.68	0.0014
	GO:0030014	CCR4-NOT complex	2	0.65	0.001		GO:0030687	preribosome, large subunit precursor	2	0.68	0.0015
	GO:0030687	preribosome, large subunit precursor	1	0.65	0.00131		GO:0019008	molybdopterin synthase complex	3	0.96	0.0023
	GO:0019008	molybdopterin synthase complex	3	0.91	0.00201		GO:0034399	nuclear periphery	5	2.18	0.0026
	GO:0034399	nuclear periphery	4	2.09	0.00204		GO:0019005	SCF ubiquitin ligase complex	3	2.73	0.0043
	GO:0043596	nuclear replication fork	0	0.52	0.00448		GO:0043596	nuclear replication fork	0	0.55	0.005
	GO:0034388	Pwp2p-containing subcomplex of 90S preribosome	0	0.52	0.00463		GO:0034388	Pwp2p-containing subcomplex of 90S preribosome	0	0.55	0.0051
	GO:0005887	integral component of plasma membrane	6	4.44	0.00701		GO:0044427	chromosomal part	37	22.38	0.0066
	GO:0031298	replication fork protection complex	0	0.39	0.01309		GO:0009579	thylakoid	120	82.85	0.0072
	GO:0030956	glutamyl-tRNA(Gln) amidotransferase complex	1	1.17	0.01352		GO:0005887	integral component of plasma membrane	7	4.64	0.0096
	GO:0016593	Cdc73/Paf1 complex	0	0.39	0.01358		GO:0005762	mitochondrial large ribosomal subunit	1	1.5	0.0121
	GO:0044454	nuclear chromosome part	6	4.44	0.01524		GO:0044454	nuclear chromosome part	7	4.64	0.0139
	GO:0008023	transcription elongation factor complex	0	0.91	0.01526		GO:0031298	replication fork protection complex	0	0.41	0.0139
	GO:0000795	synaptonemal complex	1	0.52	0.0162		GO:0030956	glutamyl-tRNA(Gln) amidotransferase complex	2	1.23	0.0143
	GO:0031201	SNARE complex	2	0.65	0.01742		GO:0016593	Cdc73/Paf1 complex	1	0.41	0.0144
	GO:0005719	nuclear euchromatin	2	0.26	0.03008		GO:0008023	transcription elongation factor complex	2	0.96	0.017
	GO:0008180	COP9 signalosome	1	1.31	0.03249		GO:0000795	synaptonemal complex	1	0.55	0.0176
	GO:0030904	retromer complex	2	1.31	0.03512		GO:0009654	photosystem II oxygen evolving complex	10	6.14	0.018
	GO:0009526	plastid envelope	84	62.26	0.03672		GO:0031201	SNARE complex	2	0.68	0.019
Molecular function						Molecular function
	GO:0000977	RNA polymerase II regulatory region sequence-specific DNA binding	4	2.62	9.8e-13		GO:0000977	RNA polymerase II regulatory region sequence-specific DNA binding	2	2.57	9.6e-13
	GO:0061630	ubiquitin protein ligase activity	6	3.15	4.5e-10		GO:0061630	ubiquitin protein ligase activity	6	3.09	4.2e-10
	GO:0080043	quercetin 3-O-glucosyltransferase activity	3	1.44	4.6e-06		GO:0080043	quercetin 3-O-glucosyltransferase activity	4	1.42	5.7e-06
	GO:0080044	quercetin 7-O-glucosyltransferase activity	3	1.44	4.6e-06		GO:0080044	quercetin 7-O-glucosyltransferase activity	4	1.42	5.7e-06
	GO:0019706	protein-cysteine S-palmitoyltransferase activity	5	0.66	6.4e-05		GO:0008568	microtubule-severing ATPase activity	2	3.73	9e-05
	GO:0008568	microtubule-severing ATPase activity	3	3.8	8.9e-05		GO:0008553	hydrogen-exporting ATPase activity, phosphorylative mechanism	8	1.8	0.00016
	GO:0051213	dioxygenase activity	77	44.45	0.00017		GO:0009702	L-arabinokinase activity	1	0.77	0.00019
	GO:0008553	hydrogen-exporting ATPase activity, phosphorylative mechanism	5	1.84	0.00017		GO:0004714	transmembrane receptor protein tyrosine kinase activity	5	1.8	0.00023
	GO:0009702	L-arabinokinase activity	2	0.79	0.0002		GO:0019706	protein-cysteine S-palmitoyltransferase activity	4	0.64	0.00051
	GO:0004714	transmembrane receptor protein tyrosine kinase activity	3	1.84	0.00024		GO:0052381	tRNA dimethylallyltransferase activity	1	0.77	0.0007
	GO:0046872	metal ion binding	603	578.36	0.00037		GO:0000981	sequence-specific DNA binding RNA polymerase II transcription factor activity	1	0.64	0.00085
	GO:0000981	sequence-specific DNA binding RNA polymerase II transcription factor activity	2	0.66	0.00087		GO:0015238	drug transmembrane transporter activity	22	12.35	0.00143
	GO:0004004	ATP-dependent RNA helicase activity	2	1.18	0.00123		GO:0016627	oxidoreductase activity, acting on the CH-CH group of donors	43	27.92	0.00253
	GO:0016413	O-acetyltransferase activity	9	3.15	0.00126		GO:0016491	oxidoreductase activity	545	452.82	0.00272
	GO:0016705	oxidoreductase activity, acting on paired donors, with incorporation or reduction of molecular oxygen	125	92.7	0.0018		GO:0005528	FK506 binding	2	0.51	0.00297
	GO:0000976	transcription regulatory region sequence-specific DNA binding	11	4.33	0.00243		GO:0043566	structure-specific DNA binding	13	7.72	0.00338
	GO:0005528	FK506 binding	2	0.52	0.00308		GO:0004596	peptide alpha-N-acetyltransferase activity	1	0.51	0.00342
	GO:0004535	poly(A)-specific ribonuclease activity	2	0.52	0.00332		GO:0046872	metal ion binding	587	567.44	0.00368
	GO:0004596	peptide alpha-N-acetyltransferase activity	1	0.52	0.0035		GO:0004535	poly(A)-specific ribonuclease activity	1	0.51	0.00369
	GO:0030366	molybdopterin synthase activity	1	0.52	0.00383		GO:0030366	molybdopterin synthase activity	1	0.51	0.00379

## Sheet: 3
Table S3. The KEGG pathway enrichment of DEGs from the two comparison groups (A. C-30d vs GH85-30d and A. C-60d vs GH85-60d) (Top 20).
	A. C-30d vs GH85-30d					A. C-60d vs GH85-60d
Kegg_pathway	ko_id	P-value	rich_factor		#Kegg_pathway	ko_id	P-value	rich_factor
Phenylpropanoid biosynthesis	ko00940	0	3.57924		Glycolysis / Gluconeogenesis	ko00010	0	3.16844
Carbon metabolism	ko01200	0	3.37884		Carbon metabolism	ko01200	0	2.93146
Purine metabolism	ko00230	0	3.06324		Ribosome	ko03010	0	2.88121
Starch and sucrose metabolism	ko00500	0	2.90898		Phenylpropanoid biosynthesis	ko00940	0	2.82955
Biosynthesis of amino acids	ko01230	0	2.75591		Purine metabolism	ko00230	0	2.75053
Endocytosis	ko04144	0	2.68832		Biosynthesis of amino acids	ko01230	0	2.70726
Ribosome	ko03010	0	2.63378		Endocytosis	ko04144	0	2.36227
Carbon fixation in photosynthetic organisms	ko00710	3.00232e-09	3.29276		Pentose phosphate pathway	ko00030	1.95477e-09	3.68746
Glyoxylate and dicarboxylate metabolism	ko00630	6.05346e-09	3.48976		Glyoxylate and dicarboxylate metabolism	ko00630	7.94649e-09	3.23815
Pentose phosphate pathway	ko00030	1.56872e-08	3.80702		Starch and sucrose metabolism	ko00500	5.41964e-08	2.04589
Plant hormone signal transduction	ko04075	6.50239e-07	2.0101		Carbon fixation in photosynthetic organisms	ko00710	3.17802e-07	2.81414
Glycolysis / Gluconeogenesis	ko00010	1.62064e-05	2.2975		Protein processing in endoplasmic reticulum	ko04141	5.61561e-07	2.15854
Cyanoamino acid metabolism	ko00460	2.2969e-05	3.07572		Plant hormone signal transduction	ko04075	1.04423e-06	1.9088
Pyruvate metabolism	ko00620	0.000851736	2.15985		Citrate cycle (TCA cycle)	ko00020	1.64711e-05	3.03878
Citrate cycle (TCA cycle)	ko00020	0.00529933	2.63378		Pyruvate metabolism	ko00620	2.72357e-05	2.25611
Galactose metabolism	ko00052	0.00891601	2.53801		2-Oxocarboxylic acid metabolism	ko01210	0.000110301	2.90504
2-Oxocarboxylic acid metabolism	ko01210	0.0302301	2.44737		Fructose and mannose metabolism	ko00051	0.00033639	2.67397
Fructose and mannose metabolism	ko00051	0.0497314	2.2864		Cyanoamino acid metabolism	ko00460	0.00139801	2.52755
Ether lipid metabolism	ko00565	0.0786627	2.82318		Valine, leucine and isoleucine biosynthesis	ko00290	0.0258124	3.65204
Cysteine and methionine metabolism	ko00270	0.160716	1.91867		Phenylalanine metabolism	ko00360	0.0744549	2.34012

## Sheet: 4
Table S4. List of primer sequences used for qPCR analysis
Gene ID	Forward primer (5’-3’)	Reverse primer (5’-3’)	Annotation
arahy.Tifrunner.gnm1.ann1.WH9NWR	GCTGTGGACCCCAGAATTGA	GGGAATGGGATCGGTTGGTT	Phenylalanine tyrosine and tryptophan biosynthesis
arahy.Tifrunner.gnm1.ann1.6AEW1J	CGTATCCCGAAGTCGAAGAG	CAATGGCATGATCCAATCAC	Phenylalanine tyrosine and tryptophan biosynthesis
arahy.Tifrunner.gnm1.ann1.S6Z2J3	TCACCATCAGCATCACCCAC	CTGCGATCGTGAAAAGCGAG	biosynthesis of amino acids
arahy.Tifrunner.gnm1.ann1.3S4WCE	TGCGCTGAGAGCTTCAAAGA	CAGCTTCACCCCGTTCTTCT	biosynthesis of amino acids
arahy.Tifrunner.gnm1.ann1.PFJ8PI	CTGCAGCTGTCTTGTCTGGA	GTCAACTGTGCCAGCAAGTG	TCA cycle
arahy.Tifrunner.gnm1.ann1.KV6MGK	TCGTATGATCGCCCAACTCG	ACCACACCTTGTCCAGCAAA	TCA cycle
arahy.Tifrunner.gnm1.ann1.9HGS1L	GAAGCTGAATGCCCTGGAGT	TTGCGATTGTTGAGCAGTGC	Phenylpropanoid biosynthesis
arahy.Tifrunner.gnm1.ann1.T2Z52M	GGAAGGAGTGGCGGATTTCA	ATGGAGAAGGTGTGCCACTG	Phenylpropanoid biosynthesis
Arachis_hypogaea_newGene_5737	GCCTTTGAGTCCAGTTCCCA	CGCCTCCAATGTCTACCTCC	Phenylpropanoid biosynthesis
arahy.Tifrunner.gnm1.ann1.DDPW5T	CGTCGACTCAAGCGTGGATA	CCTGCACCTTTCACTGTTGC	Phenylpropanoid biosynthesis
RNA-seq（Log2Fold change）	qRT-PCR（Log2Fold change）
-3.65	-2.08
-6.47	-3.24
-10.88	-5.63
-4.76	-2.64
-11.02	-5.83
2.22	1.66
-8.21	-3.73
3.95	1.45
-5.94	-2.36
6.75	2.73
-10.18	-6.38
-7.95	-3.32
-12.08	-5.36
-9.45	-4.73
-11.53	-4.86
3.74	1.43
-11.82	-4.92
2.28	1.42
-8.22	-4.21
1.89	2.31

## Sheet: 5
Table S5. The differential metabolites of A. C and GH85
group name	All sig diff	down regulated	up regulated
A_correntina_a_vs_GH85_a	188	39	149
A_correntina_b_vs_GH85_b	188	59	129

## Sheet: 6
Table S6. Raw metabolomic data of A. C and GH85 at different stages
Class	Compounds	A. C-30d	A. C-30d	A. C-30d	A. C-60d	A. C-60d	A. C-60d	GH85-30d	GH85-30d	GH85-30d	GH85-60d	GH85-60d	GH85-60d
Amino Acid And Its Derivatives
	L-AsparticAcid	5350	5850	5020	261000	19000	396000	38600	31500	29100	27300	21000	23100
	L-Leucine	11500000	15600000	12300000	5290000	4820000	5020000	63100000	58200000	59000000	8610000	17800000	10200000
	L-(-)-Tyrosine	1090000	1220000	1210000	1010000	810000	2310000	12600000	22300000	25500000	4800000	4020000	4360000
	L-Valine	1040000	1530000	1450000	1620000	2790000	2.24	2430000	2180000	2170000	319000	505000	632000
	L-Isoleucine	9130000	7530000	8330000	4280000	120000	2.67	50000000	47800000	53400000	6860000	8500000	7510000
	L-Tryptophan	58700	55200	52600	119000	333000	156000	1280000	2450000	2190000	467000	580000	488000
	N-Acetyl-L-tyrosine	21200	24700	23300	4100	67100	3600	1290000	1080000	1200000	473000	380000	425000
	Asp-phe	80200	87800	69000	44800	40200	25300	2660000	1330000	1130000	697000	770000	562000
	Phe-Phe	92300	64500	72300	15600	12600	33100	321000	346000	315000	184000	126000	166000
	N'-Formylkynurenine	30600	38500	32300	152000	288000	247000	333000	389000	286000	669000	258000	262000
	N-Propionylglycine	3440	30230	3670	3180	7530	3880	17800	22500	22500	6400	8800	4300
	N-Glycyl-L-leucine	747000	663000	716000	432000	326000	615000	13500000	25100000	35300000	2740000	3520000	3010000
	O-Acetylserine	496000	402000	445000	101000	253000	287000	749000	786000	782000	701000	478000	787000
	alpha-Aminocaproic acid	10100000	15300000	19000000	4540000	8540000	4100000	54500000	50600000	46800000	7680000	15200000	8540000
	DL-Alanyl-DL-phenylalanine	1150000	1550000	1760000	162000	162000	82100	5750000	4470000	5960000	1180000	1860000	1870000
	leucylphenylalanine	3500000	3470000	2130000	991000	1030000	221000	17200000	31200000	2070000	3790000	5250000	3060000
	alanylleucine	454000	426000	437000	177000	86000	382000	5810000	4180000	4740000	1150000	1950000	1620000
	glycylisoleucine	495000	383000	465000	279000	96000	251000	8450000	7760000	7330000	1690000	2190000	1880000
	glycylphenylalanine	545000	444000	438000	330000	1900000	386000	23100000	20800000	25700000	4330000	3030000	5620000
	Acetyl tryptophan	6530	6260	6200	11300	233000	17500	495000	412000	350000	63900	53000	38700
	L-Proline	266000	243000	231000	1390000	1890000	2670000	1310000	1260000	919000	179000	481000	334000
	L-Glutamic acid	96000	92100	95600	2580000	2260000	2210000	86500	83700	81500	68200	32100	35100
	L-Phenylalanine	25400000	23600000	17600000	8590000	9830000	8360000	141000000	128000000	274000000	46000000	33600000	42500000
	5-Aminovaleric acid	376000	278000	336000	33800	62800	12500	135000	150000	110000	96100	89500	124000
	1-Methylhistidine	241000	283000	223000	19000	201000	30200	253000	221000	179000	256000	145000	157000
	N-Acetyl-l-leucine	22200	22100	35100	8960	4530	8620	648000	636000	562000	131000	149000	258000
	L-Methionine	2200	22100	18600	35200	22200	15900	87700	71200	62400	10800	10500	23700
	γ-Glu-Cys	11700	1900	1080	1150	1650	2630	7430	5000	5090	21400	11600	29600
	(5-L-Glutamyl)-L-amino acid	8950	8530	8430	182000	385000	213000	15100	14700	11700	22400	18300	36700
	O-Phospho-L-serine	12200	16000	14700	23900	56100	20200	48200	53000	44700	70600	67200	79400
	Dl-Norvaline	996000	824000	825000	1560000	570000	2830000	2250000	2250000	2440000	319000	460000	388000
	4-Hydroxy-L-glutamic acid	361000	346000	335000	144000	564000	189000	332000	319000	271000	185000	260000	257000
	3-Hydroxy-3-methylpentane-1,5-dioic acid	12000	14200	13300	80200	208000	75300	1590000	1380000	1690000	492000	652000	438000
	2-Aminoisobutyric acid	1120000	1260000	1330000	238000	288000	329000	1530000	1570000	1240000	109000	138000	157000
	N,N-Dimethylglycine	2630000	2430000	385000	37600	452000	32100	3180000	2760000	2680000	3470000	2560000	3240000
	N-Acetylthreonine	1480	2480	1340	9270	2540	4210	33400	33800	31900	19200	19200	28300
	H-HomoArg-OH	19900	20100	23600	3440	25600	3030	33400	37500	27600	34200	17700	47200
	3,4-Dihydroxy-DL-phenylalanine	7580	8800	7570	69100	65200	61200	177000	243000	274000	145000	298000	314000
	Proline	271000	233000	238000	1260000	2250000	2580000	1260000	1280000	1380000	122000	288000	189000
	tryptophan	587000	586000	523000	849000	662000	816000	15000000	12300000	14800000	7510000	5210000	4980000
Phenolic acids
	Ferulic acid	1560	1250	1340	61400	62500	93600	192000	253000	114000	42600	49300	46800
	2-Methoxybenzoic acid	55100	58300	48700	274000	253000	218000	1070000	1160000	1400000	39500	34200	33800
	3-Aminosalicylic acid	43200	47500	41200	70400	200400	73900	319000	323000	274000	400000	298000	372000
	3-(4-Hydroxyphenyl)-propionic acid	1210	1210	1030	4320	8640	6510	72800	71500	76900	106000	152000	99000
	4-Hydroxybenzaldehyde	656000	617000	623000	277000	226000	218000	8330000	8740000	5040000	1240000	2880000	1080000
	4-hydroxybenzoic acid	362000	315000	356000	338000	108000	302000	462000	423000	616000	73900	51700	86900
	2,4-Dihydroxybenzoic Acid	9	830	910	47900	95200	66400	1730000	1550000	2860000	183000	203000	286000
	4-aminobenzoic acid	3120	2000	360	8760	3260	8310	50600	38100	56400	232000	103000	437000
	Syringic Aldehyde	4510	4100	4870	22300	56100	41200	133000	108000	14500	116000	290000	376000
	Hydroxy-methoxycinnamate	5950	6850	4540	28100	34800	33400	95200	75400	88300	177000	242000	186000
	Terephthalic acid	5230000	4130000	5560000	7730000	2680000	7530000	5690000	5240000	5190000	4780000	5090000	4230000
	p-Coumaric acid	2730	2920	1270	2310	2690	3610	64700	55100	55000	643000	517000	676000
	4-MethoxycinnaMaldehyde	99900	86200	821000	54500	62300	52300	251000	408000	235000	167000	104000	235000
	Galloyl Methyl gallate	1200	2530	2750	18800	356000	30200	7600	5300	8490	225000	288000	218000
	Hexadecanoic acid	70900000	73800000	75600000	86600000	53600000	81500000	51900000	42500000	48800000	26300000	25000000	37500000
	Phthalic anhydride	37300000	35300000	33200000	19500000	35200000	10600000	91800000	94400000	82900000	78300000	58800000	66300000
Nucleotide and its derivates
	Uridine	105000	144000	166000	123000	118000	235000	216000	237000	229000	47400	43100	42600
	Thymine	2760	2200	2860	5180	20200	7720	2940000	2080000	2240000	25200	27400	23900
	Cytosine	341000	344000	226000	192000	126000	236000	836000	815000	871000	107000	182000	23000
	Guanosine 3',5'-cyclic monophosphate	81800	87900	65100	82200	102600	63900	44000	38000	31400	29600	29400	24500
	Xanthosine	61100	65600	32200	5270	5860	5450	250000	258000	248000	221000	133000	202000
	β-Nicotinamide mononucleotide	2300	3500	2370	52000	53700	513000	4100	3800	4930	26800	11100	18700
	8-Hydroxyguanosine	439	520	450	659	820	886	76700	76200	75700	237000	259000	289000
	β-Pseudouridine	19300	33200	22100	25700	44400	24200	97300	87500	84600	20900	39200	23800
	Adenosine 5'-monophosphate	28800	23200	24800	96800	3600	93300	752000	717000	792000	925000	845000	947000
	Guanosine 5'-monophosphate	2010	3010	3010	15800	3400	12600	158000	145000	148000	16100	25400	16600
	Hypoxanthine	1020000	1330000	1350000	262000	645000	118000	300000	248000	233000	813000	816000	882000
	Adenine	3540000	3270000	330000	897000	2130000	811000	3650000	3180000	3100000	3030000	2910000	3180000
	1-Methylxanthine	102000	232000	188000	9630	8830	9030	59500	54700	34300	11300	26400	22700
	Adenosine	136000000	226000000	223000000	1910000	3420000	1250000	362000000	318000000	312000000	74800000	60900000	72100000
	Xanthine	40600	46300	56300	174000	263000	139000	456000	456000	437000	185000	233000	199000
	Thymidine	56000	72000	53300	11700	22100	10800	464000	551000	418000	7180	3220	5170
	Guanine	2460000	2230000	2460000	911000	563000	987000	1640000	1460000	1100000	1940000	1490000	2540000
	Allopurinol	471000	426000	428000	766	2300	1120	310000	364000	350000	46400	31600	33700
	Guanosine	6110000	6550000	6510000	309000	125000	309000	25800000	21600000	29400000	1510000	2370000	1890000
	Deoxyguanosine	961000	926000	954000	342000	326000	368000	907000	850000	862000	230000	404000	257000
	5-Methyluridine	457	332	424	634	1000	837	21400	22600	21400	6250	2070	3300
	Deoxycytidine	144000	231000	225000	258000	206000	295000	280000	235000	172000	78300	74100	72500
	3-Methylxanthine	1710	1020	1450	9740	23000	9630	88600	75100	72100	96900	43800	53100
	5'-Deoxy-5'-(methylthio)adenosine	1280000	2450000	1670000	168000	258000	236000	2120000	2120000	2320000	1530000	1500000	1530000
	2'-Deoxyadenosine-5'-monophosphate	5970	6520	7710	24700	18900	18800	5050	4570	5900	22200	10100	15100
	Uridine 5'-monophosphate	21700	30000	34800	92600	55300	87300	1240000	1080000	1210000	151000	244000	335000
	N6-Succinyl Adenosine	124000	154000	165000	67200	38200	68800	1970000	1250000	1640000	1590000	2150000	2860000
	8-Hydroxy-2-deoxyguanosine	2940	3230	3870	26100	22500	42300	61100	48800	60900	95500	82000	93700
	Cytidine	368000	326000	335000	318000	336000	679000	1610000	1380000	1020000	110000	248000	125000
	Deoxyadenosine	8030000	8240000	7390000	487000	653000	1210000	4910000	4240000	3590000	1310000	1540000	1890000
	2-(dimethylamino)guanosine	90300	92600	88700	43900	103000	44600	23500000	18800000	22300000	6990000	4860000	5870000
Organic acids
	3-Hydroxy-3-methyl butyric acid	86300	85600	82300	61300	58200	66900	1040000	1700000	1190000	196000	417000	365000
	Succinic acid	234000	288000	139000	500000	380000	485000	847000	838000	532000	185000	304000	102000
	(S)-2-Hydroxybutanoicacid	2810	2120	2820	48000	23000	55100	78200	71400	78100	36900	46100	32600
	Adipic Acid	209000	273000	231000	447000	332000	427000	1240000	1390000	1150000	877000	809000	834000
	Azelaic Acid	8410000	8230000	8260000	5770000	2600000	5310000	11800000	13600000	15300000	6060000	8290000	6850000
	SubericAcid	240000	390000	119000	352000	888000	352000	641000	446000	442000	363000	450000	213000
	L(-)-Malic acid	3940	1530	3830	33800	53100	31800	56000	48000	64600	964000	689000	845000
	DL-P-hydroxyphenyllactic acid	6290	8560	6520	792	260	1040	44300	45600	68000	168000	177000	335000
	Fumaric acid	17400	20500	23600	21800	10900	14300	136000	128000	136000	74000	77300	94600
	Citraconic acid	72500	78800	88700	129000	86000	98000	514000	564000	300000	252000	315000	213000
	Methylmalonic acid	205000	243000	254000	479000	226000	109000	698000	646000	430000	39100	40100	32500
	2-Methylsuccinic acid	30400	35300	32900	153000	186000	110000	1710000	1070000	1190000	1220000	926000	1390000
	L-(-)-3-Phenyllactic acid	8380	8260	7130	8420	23100	8870	56300	52400	50000	82900	50300	88100
	α-Hydroxyisobutyric acid	2720	3620	2310	58000	23000	54700	99700	94700	86200	43400	55400	22500
	3-Hydroxybutyrate	136000	126000	126000	212000	279000	253000	160000	215000	170000	136000	164000	367000
	2,3-Dihydroxybenzoic Acid	11900	16700	20700	46600	38500	44400	1480000	1440000	1340000	156000	372000	265000
	3-Methyl-2-Oxobutanoic acid	27100	22600	33500	60500	75600	41800	244000	225000	250000	123000	150000	231000
	Sodium Valproate	7390000	6140000	7180000	6400000	3360000	4470000	5820000	5970000	5120000	4300000	5710000	41180000
	2-Methylglutaric acid	190000	223000	226000	443000	260000	416000	1160000	1960000	1060000	793000	787000	712000
	5-hydroxyhexanoic acid	13100	18900	12800	9	510	301	1370000	2690000	2220000	34300	39400	32600
	Citramalate	1980	2360	2310	9310	26100	6520	260000	247000	176000	30000	85100	38700
	6-Aminocaproic acid	741000	729000	726000	363000	897000	315000	2850000	2390000	2620000	422000	897000	462000
	Phthalic acid	25600	22100	22800	74600	96000	71800	119000	128000	104000	89900	80000	115000
	2-Hydroxybutanoic acid	34800	28800	33000	246000	336000	243000	483000	414000	462000	191000	273000	138000
	trans-Citridic acid	381000	345000	326000	336000	353000	312000	312000	384000	361000	1050000	1820000	1790000
	(Rs)-Mevalonic acid	467	4030	3620	1200	8800	2300	34400	37300	27600	29500	31600	23800
Lipid
	13-Oxo-9-hydroxy-10-octadecenoic acid	107000	122000	15000	7850	3640	7180	174000	178000	153000	26800	27200	21200
	13-Hydroxy-9,11-octadecadienoic acid	299000	203000	218000	208000	247000	245000	311000	356000	291000	73400	176000	68400
	9-Hydroxy-10,12-octadecadienoic acid	313000	256000	328000	229000	483000	225000	333000	377000	222000	78100	191000	73700
	Myristic Acid	65200000	62600000	65100000	69000000	27900000	62300000	113000000	105000000	141000000	66300000	81000000	62500000
	LysoPE 18:1	612000	612000	632000	97500	63100	88900	350	254	286	530	4100	320
	Palmitoleic Acid	251000	248000	244000	280000	450000	431000	187000	137000	152000	167000	223000	125000
	γ-Linolenic Acid	97100000	98300000	94100000	11700000	33300000	18500000	106000000	168000000	154000000	96900000	71300000	92300000
	α-Linolenic Acid	11400	22500	22300	733	5300	1010	14200	14700	14100	11500	10600	18300
	Arachidonic Acid	18700	22300	11600	43000	231000	33700	122000	138000	139000	255000	138000	189000
	cis-10-Heptadecenoic Acid	5510000	5360000	4810000	3650000	3780000	2380000	1690000	1250000	1560000	903000	810000	825000
	Elaidic Acid	295000	224000	255000	267000	124000	242000	882000	838000	898000	1610000	549000	2050000
	cis-5,8,11,14,17-Eicosapentaenoic Acid	1080	2080	2820	8160	63500	5530	22600	31500	26500	56800	52600	53800
	Docosapentaenoic acid	600	5020	5360	16900	28700	25400	9710	8870	8190	13100	22700	37900
	Oleic Acid	2420000	2120000	2230000	787000	263000	863000	5410000	5870000	4030000	4410000	3510000	8510000
	11 octadecanoic (Vaccenic) acid	4320000	4020000	4530000	4040000	4860000	3620000	2250000	2480000	2330000	991000	2200000	1230000
	MAG (18:3) isomer5	891	7000	6090	1210	2600	2510	56300	51600	60100	261000	374000	337000
	D-erythro-Dihydrosphingosine	3740	3200	3840	16300	36500	35200	9140	8270	9920	14400	10100	43100
	LysoPC 16:0	190000	230000	190000	222000	531000	276000	201000	238000	195000	392000	277000	287000
	LysoPE 18:1 (2n isomer)	7970000	62000000	6580000	2500000	2370000	2430000	1940000	1440000	1510000	4450000	4380000	3680000
	LysoPC 16:2 (2n isomer)	269000	223000	334000	1560	4630	2290	106000	126000	131000	160000	130000	315000
	LysoPC 18:3 (2n isomer)	3120000	3420000	3850000	173000	253000	268000	2070000	2850000	2320000	5610000	5290000	5230000
	LysoPE 18:2 (2n isomer)	274000	22000	22300	3850	5300	4170	5120	4570	4520	17400	21200	22500
	LysoPE 16:0	374000	326000	353000	206000	243000	223000	699000	578000	544000	1370000	1180000	1640000
	Punicic acid	2050000	2440000	2810000	1010000	1680000	1010000	2630000	2730000	2720000	1710000	1730000	1880000
	MAG (18:2)	9240	8820	9340	6470	10300	6240	25000	25800	22900	109000	223000	167000
	Lauric acid	39100	32300	22300	32400	55800	21400	24600	33800	30900	31200	31600	31200
	Myristoleic acid	42600	47600	36100	45600	38700	88600	37100	34800	35200	40300	48400	38700
	9,10-EODE	999000	862000	831000	419000	485000	2158000	1020000	1820000	1360000	484000	589000	435000
	9-HOTrE	423000	483000	539000	86900	231000	47800	406000	425000	246000	163000	211000	253000
	9-KODE	45800	49600	42100	245	752	851	44200	43800	39200	13700	19500	12800
	12,13-EODE	24600	32100	23700	6670	6280	4320	8330	9150	8470	2780	3890	5530
	LysoPC 14:0 (2n isomer)	51300	57800	35200	7220	7520	5150	158000	115000	220000	181000	133000	283000
	LysoPC 16:0 (2n isomer)	575000	532000	581000	40200	48300	45300	314000	248000	393000	1540000	2600000	3780000
	LysoPC 18:0	13300	16300	16900	3820	8340	3180	95700	99400	80400	215000	291000	253000
	LysoPE 16:0 (2n isomer)	409000	483000	423000	136000	296000	235000	541000	584000	584000	572000	371000	457000
	hexadecanoic acid 2,3-dihydroxypropyl ester	374000	4900000	329000	130000	264000	670000	1710000	1080000	1280000	244000	363000	415000
	10,16-dihydroxy-palmitic acid	670	560	510	247	863	916	27700	22100	21300	14000	10500	13800
	9S-hyroxy-10E,12E-octadecadienoic acid	317000	325000	254000	226000	287000	287000	332000	326000	313000	81600	889000	72500
	9,12,13-trihyroxy-10，15-octadecadienoic acid	186000	185000	135000	14400	6700	15600	288000	256000	224000	137000	133000	112000
	9,10,13-trihyroxy-11-octadecadienoic acid	373000	362000	305000	137000	258000	217000	1790000	1380000	1030000	252000	210000	557000
	PC(18：2)	7660000	7890000	7310000	353000	379000	327000	2580000	2240000	2310000	14700000	23300000	28000000
	isoPC(18：2)	1020000	1060000	1180000	49800	66300	26700	310	340	430	520	430	320
	Hexadecyl sphingosine	25600000	28300000	23000000	180000000	98000000	96000000	62100000	60900000	74200000	53400000	71600000	88900000
	LPC(16:2)	3140000	2200000	3570000	159000	225000	326000	663000	645000	660000	2460000	1150000	2030000
	LPC(18:2)	3470000	2370000	3230000	145000	1353000	316000	1790000	1120000	1560000	11100000	25400000	28300000
	2，3-dihydroxypropyl-9,12,15-octadecatrienoate-hexose-hexose	1200000	1860000	1360000	94700	3200	75300	151000	128000	196000	246000	238000	215000
	LPC(16:1)	225000	235000	277000	248000	225000	221000	254000	218000	256000	485000	368000	277000
	D-Glucose 6-phosphate	2240	3450	5310	174000	885000	128000	27600	24500	36500	62500	50400	61700
	Gluconic acid	1740	2600	1800	73300	72600	75400	1560	2200	2710	548	656	550
	Pantothenol	144000	165000	147000	208000	450000	293000	448000	453000	530000	383000	142000	235000
	Turanose	174000	256000	138000	339000	129000	91000	174000	136000	143000	106000	121000	138000
	D-glucoronic acid	1720	1320	2260	71900	34200	81400	10700	18700	26600	11700	65900	8800
	LPC(18:0)	29400	36100	31300	12200	34100	24300	138000	184000	106000	474000	439000	293000
Alkaloids
	5-Hydroxyindole-3-acetic acid	4190	4200	4300	46200	63100	39600	153000	167000	220000	1510000	3340000	3510000
	lumichrome	189000	127000	136000	20200	28900	45200	3240000	2010000	1160000	1600000	1180000	980000
	Indole-3-carboxylic acid	158000	306000	228000	32600	32100	33300	377000	327000	259000	334000	260000	327000
	3-{(2-aminoethoxy )( hydroxy )phosphoryl]oxy}-2-12-octadecadienoate	655000	625000	626000	49300	602000	88200	562000	557000	303000	9820000	3070000	9140000
	3-hydroxypropyl palmitate glc-glucosamine	97100	98800	94800	13700	26700	24500	14000	10200	17100	4570	4340	4280
	3-{(2-aminoethoxy )( hydroxy )phosphoryl]oxy}-2-hydroxypropyl palmitate	282000	331000	218000	140000	220000	186000	755000	548000	617000	760000	781000	734000
	N-benzylmethylene isomethylamine	4440000	4120000	4260000	1370000	3360000	9910000	24700000	18700000	27000000	6980000	7610000	6260000
	Choline	7550000	7450000	7380000	1650000	3620000	1370000	12000000	11500000	2150000	1590000	4480000	1260000
	Indole	1020000	1880000	1020000	1220000	2860000	1140000	948000	928000	975000	887000	676000	881000
	L-Carnitine	313000	460000	335000	621000	774000	656000	659000	695000	680000	336000	240000	326000
Others
	Scopoletin (7-Hydroxy-5-methoxycoumarin)	11500	18600	12400	312000	225000	389000	652000	621000	608000	546000	294000	338000
	Octadecenoic amide	1190000	2470000	1870000	2470000	2360000	830000	1530000	3180000	3560000	2460000	3680000	2880000
	Phytosphingosine	31700000	42800000	33900000	179000000	259000000	185000000	72700000	71400000	76000000	53300000	73200000	43600000
	Nicotinamide	2090000	1580000	2450000	2350000	5410000	2160000	4320000	4390000	5230000	1650000	2980000	5570000
	Riboflavin	118000	159000	161000	55600	78300	52500	1350000	1460000	2060000	852000	669000	834000
	Phenethylamine	80000	68000	83500	405000	206000	364000	1110000	1870000	1560000	1370000	2870000	1880000
	D-PANTOTHENIC ACID	63700	88500	66600	10100	20300	14600	3280000	3570000	2960000	347000	373000	198000
	3-amino-1-propionic sulfonic acid,	2760	3810	3600	75900	26000	61900	3610	3300	3120	1160	2720	1280
	Nicotinic acid	500000	547000	523000	82600	560000	86300	6750000	6570000	5750000	561000	520000	507000
	Pyridoxine	15400000	10500000	12700000	26900	36200	29500	14900000	19700000	17400000	8510000	6580000	8360000
	Diethanolamine	978000	881000	933000	3770000	2540000	3360000	674000	644000	538000	689000	528000	623000
	4-Pyridoxic acid	19700	16800	13600	26000	45000	11700	1740000	1450000	1320000	361000	303000	361000

## Sheet: 7
Table S7. KEEG classification of DGEs associated with DEMs between A. C and GH85
Pathway	DGEs	DEMs
2-Oxocarboxylic acid metabolism	32	13
ABC transporters	20	19
Alanine, aspartate and glutamate metabolism	24	4
alpha-Linolenic acid metabolism	32	3
Amino sugar and nucleotide sugar metabolism	70	1
Aminoacyl-tRNA biosynthesis	24	13
Arachidonic acid metabolism	6	2
Arginine and proline metabolism	24	2
Arginine biosynthesis	14	3
Ascorbate and aldarate metabolism	24	1
beta-Alanine metabolism	23	2
Biosynthesis of amino acids	126	15
Biosynthesis of unsaturated fatty acids	14	1
Butanoate metabolism	13	4
C5-Branched dibasic acid metabolism	2	1
Caffeine metabolism	5	3
Carbon fixation in photosynthetic organisms	55	1
Carbon metabolism	184	4
Citrate cycle (TCA cycle)	33	3
Cyanoamino acid metabolism	38	5
Cysteine and methionine metabolism	60	5
Ether lipid metabolism	19	3
Folate biosynthesis	6	1
Glucosinolate biosynthesis	1	9
Glutathione metabolism	60	3
Glycerolipid metabolism	43	2
Glycerophospholipid metabolism	57	9
Glycine, serine and threonine metabolism	37	5
Glycosylphosphatidylinositol(GPI)-anchor biosynthesis	7	2
Glyoxylate and dicarboxylate metabolism	54	1
Histidine metabolism	15	3
Inositol phosphate metabolism	26	2
Lysine biosynthesis	6	1
Lysine degradation	17	2
Monobactam biosynthesis	2	3
Nicotinate and nicotinamide metabolism	8	5
Nitrogen metabolism	21	1
Oxidative phosphorylation	61	2
Pantothenate and CoA biosynthesis	13	5
Pentose and glucuronate interconversions	60	1
Phenylalanine metabolism	28	6
Phenylalanine, tyrosine and tryptophan biosynthesis	22	3
Phenylpropanoid biosynthesis	121	6
Porphyrin and chlorophyll metabolism	40	1
Propanoate metabolism	19	3
Purine metabolism	107	13
Pyrimidine metabolism	58	8
Pyruvate metabolism	62	2
Riboflavin metabolism	6	2
Starch and sucrose metabolism	133	1
Sulfur metabolism	19	1
Sulfur relay system	4	1
Taurine and hypotaurine metabolism	11	1
Terpenoid backbone biosynthesis	40	1
Thiamine metabolism	8	1
Tropane, piperidine and pyridine alkaloid biosynthesis	13	3
Tryptophan metabolism	31	3
Tyrosine metabolism	35	5
Valine, leucine and isoleucine biosynthesis	12	6
Valine, leucine and isoleucine degradation	36	5
Vitamin B6 metabolism	6	2
Zeatin biosynthesis	13	4

## Sheet: 8
Table S8. DEGs and DEMs between A. C and GH85
			DGEs				DEMs
#KEGG_n		GH85-30d vs A. C-30d		GH85-60d vs A. C-60d		GH85-30d vs A. C-30d		GH85-60d vs A. C-60d
#Pathway		down	up	down	up	down	up	down	up
2-Oxocarboxylic acid metabolism		21	8	18	13	10	0	4	4
ABC transporters		8	8	10	6	14	0	7	7
Aminoacyl-tRNA biosynthesis		17	5	17	6	11	0	5	5
Biosynthesis of amino acids		87	32	73	44	12	0	7	5
Carbon metabolism		119	56	90	79	4	0	3	4
Glycerophospholipid metabolism		22	33	28	18	2	3	8	0
Phenylpropanoid biosynthesis		51	56	59	46	6	0	4	0
Starch and sucrose metabolism		64	60	65	44	1	0	1	0

## Sheet: 9
Table S9. DEGs related to Phenylpropanoid biosynthesis between A. C and GH85
	GH85-30d vs A. C-30d			GH85-60d vs A. C-60d
#ID	FDR	log2FC	regulated	FDR	log2FC	regulated
arahy.Tifrunner.gnm1.ann1.9HGS1L	8.13e-07	-8.2062	down	2.95e-13	-11.8182	down
arahy.Tifrunner.gnm1.ann1.WH9NWR	0.0198999	-3.64811	down	7.5e-12	-10.181	down
Arachis_hypogaea_newGene_5737	5.07e-05	-5.93818	down	4.84e-09	-8.22045	down
arahy.Tifrunner.gnm1.ann1.QYND6D	1.14e-05	-6.5566	down	9.89e-09	-8.15687	down
arahy.Tifrunner.gnm1.ann1.R7ZBMQ	6.06e-05	-6.5665	down	6.57e-08	-8.04823	down
arahy.Tifrunner.gnm1.ann1.7YIN0X	0.00107997	-5.44292	down	1.27e-06	-7.12853	down
arahy.Tifrunner.gnm1.ann1.A99A55	8.04e-06	-7.33865	down	1.96e-06	-6.99426	down
arahy.Tifrunner.gnm1.ann1.W2WG0I	0.00205303	-4.48885	down	3.66e-07	-6.80598	down
arahy.Tifrunner.gnm1.ann1.MMR742	5.4e-06	-7.08504	down	7.14e-06	-6.58782	down
arahy.Tifrunner.gnm1.ann1.JTR2TE	--	--	--	1.77e-06	-6.55103	down
arahy.Tifrunner.gnm1.ann1.RQMQ3S	0.216029	-2.27689	down	8.79e-06	-6.52203	down
arahy.Tifrunner.gnm1.ann1.U3Z2PN	0.00408216	-4.25854	down	2.86e-06	-6.15903	down
arahy.Tifrunner.gnm1.ann1.V28VNL	5.69e-06	-7.47021	down	7.02e-05	-5.85869	down
arahy.Tifrunner.gnm1.ann1.W6GC78	6.06e-05	-6.5665	down	9.22e-05	-5.77078	down
arahy.Tifrunner.gnm1.ann1.KF3T21	0.0753577	2.59716	up	0.000110143	-5.71299	down
arahy.Tifrunner.gnm1.ann1.J7K1XS	--	--	--	1.97e-05	-5.60335	down
arahy.Tifrunner.gnm1.ann1.17ALVB	0.000224994	-6.0592	down	0.000196482	-5.52427	down
arahy.Tifrunner.gnm1.ann1.7DAH0Y	0.00137447	-4.75547	down	0.000242343	-5.45545	down
arahy.Tifrunner.gnm1.ann1.31R95M	--	--	--	0.000264263	-5.42697	down
arahy.Tifrunner.gnm1.ann1.W43CKL	0.00887509	-3.87398	down	4.08e-05	-5.33587	down
arahy.Tifrunner.gnm1.ann1.D1ITL5	0.282768	-2.0986	down	7.66e-05	-5.29714	down
arahy.Tifrunner.gnm1.ann1.JA1HFS	--	--	--	0.0005087	-5.21016	down
arahy.Tifrunner.gnm1.ann1.FIY7NK	0.426495	1.55997	up	0.000658233	-5.12408	down
arahy.Tifrunner.gnm1.ann1.555M2B	0.296061	-2.377	down	0.000322473	-4.79134	down
arahy.Tifrunner.gnm1.ann1.SKQI8R	--	--	--	0.00203943	-4.74023	down
arahy.Tifrunner.gnm1.ann1.856NDD	--	--	--	0.0021822	-4.7169	down
arahy.Tifrunner.gnm1.ann1.YSDC3Q	0.722321	-0.871103	down	0.000341326	-4.64657	down
arahy.Tifrunner.gnm1.ann1.35X8AA	6.38e-06	-7.42669	down	0.000998415	-4.59502	down
arahy.Tifrunner.gnm1.ann1.GW0MEP	--	--	--	0.003893	-4.51526	down
arahy.Tifrunner.gnm1.ann1.Q82RJU	--	--	--	0.00192111	-4.5097	down
arahy.Tifrunner.gnm1.ann1.7Z045Z	0.00141937	-5.33408	down	0.00493142	-4.43174	down
arahy.Tifrunner.gnm1.ann1.BCNH0L	0.751756	0.685505	up	0.00203233	-4.08297	down
arahy.Tifrunner.gnm1.ann1.R34KW1	0.853404	-0.07669	down	0.00223553	-3.99917	down
arahy.Tifrunner.gnm1.ann1.VFYD46	1.37e-07	-8.8762	down	0.00476877	-3.86442	down
arahy.Tifrunner.gnm1.ann1.LWL13K	0.597424	-1.15963	down	0.00342134	-3.84579	down
arahy.Tifrunner.gnm1.ann1.6J1L32	--	--	--	0.00712465	-3.82123	down
arahy.Tifrunner.gnm1.ann1.L1CXX4	0.823886	-0.661193	down	0.00530064	-3.81176	down
arahy.Tifrunner.gnm1.ann1.PUMP6L	0.484694	-2.08964	down	0.00696816	-3.79819	down
arahy.Tifrunner.gnm1.ann1.D0CNHG	0.0400819	2.75523	up	0.00442557	-3.75143	down
arahy.Tifrunner.gnm1.ann1.333C3Q	0.000248386	-6.02069	down	0.00857665	-3.62095	down
arahy.Tifrunner.gnm1.ann1.Z424TZ	0.692474	-0.69673	down	0.00741487	-3.61825	down
arahy.Tifrunner.gnm1.ann1.78HSE8	0.000532205	-5.08418	down	0.0131792	-3.35444	down
arahy.Tifrunner.gnm1.ann1.PX7TTT	0.000189028	-5.44575	down	0.0693167	-3.08864	down
arahy.Tifrunner.gnm1.ann1.RLY867	5.55e-05	4.63471	up	0.0299046	-3.05051	down
arahy.Tifrunner.gnm1.ann1.Y4D5W6	0.00221577	3.77261	up	0.0952975	-2.88692	down
arahy.Tifrunner.gnm1.ann1.N9VV4K	1.95e-05	-7.00165	down	0.0601507	-2.75023	down
arahy.Tifrunner.gnm1.ann1.271GPI	0.00434825	3.47188	up	0.0770886	-2.67658	down
arahy.Tifrunner.gnm1.ann1.P7R2PY	1.92e-05	-6.74206	down	0.121547	-2.55376	down
arahy.Tifrunner.gnm1.ann1.7XK49S	0.00592538	-4.75442	down	0.16574	-2.43461	down
arahy.Tifrunner.gnm1.ann1.B66YEF	0.00518252	-4.80967	down	0.179853	-2.34003	down
arahy.Tifrunner.gnm1.ann1.Q4Q4LI	0.000263044	4.43156	up	0.612881	-1.80538	down
arahy.Tifrunner.gnm1.ann1.DXN800	0.000714264	3.98237	up	0.624137	-1.35207	down
Arachis_hypogaea_newGene_16406	0.00146492	-5.32146	down	0.533768	-1.26918	down
arahy.Tifrunner.gnm1.ann1.TH16Y7	7.92e-05	4.53607	up	0.679743	-0.887205	down
arahy.Tifrunner.gnm1.ann1.A7SH93	0.00677188	3.32503	up	0.755104	-0.772267	down
arahy.Tifrunner.gnm1.ann1.PU43AU	0.0026586	3.61494	up	0.785372	-0.448308	down
arahy.Tifrunner.gnm1.ann1.4YP1G2	1.78e-05	5.1616	up	0.7984	-0.358459	down
arahy.Tifrunner.gnm1.ann1.THXS6I	0.00857669	3.25618	up	0.737888	-0.152189	down
arahy.Tifrunner.gnm1.ann1.U6BVA4	0.00070831	4.06811	up	0.809872	-0.144565	down
arahy.Tifrunner.gnm1.ann1.8Y4PDX	1.95e-07	6.0665	up	0.901793	0.0062822	up
arahy.Tifrunner.gnm1.ann1.Y7IGXD	0.000896162	3.8976	up	0.790795	0.336882	up
arahy.Tifrunner.gnm1.ann1.FW0QWP	2.21e-08	6.69734	up	0.751591	0.46864	up
arahy.Tifrunner.gnm1.ann1.C1I278	0.00128043	3.82584	up	0.738926	0.92107	up
arahy.Tifrunner.gnm1.ann1.S1GD6Q	1.01e-05	5.49412	up	0.53671	1.34199	up
arahy.Tifrunner.gnm1.ann1.I49YVJ	8.04e-06	5.54947	up	0.47084	1.40573	up
arahy.Tifrunner.gnm1.ann1.DDPW5T	5.22e-08	6.74628	up	0.281699	1.89257	up
arahy.Tifrunner.gnm1.ann1.T2Z52M	0.000767897	3.95031	up	0.12477	2.27615	up
arahy.Tifrunner.gnm1.ann1.C70Y3X	5.76e-10	-10.9303	down	0.0609226	2.68585	up
arahy.Tifrunner.gnm1.ann1.WCR287	4.58e-10	7.37707	up	0.036504	2.75597	up
arahy.Tifrunner.gnm1.ann1.G84PUL	0.000561377	4.07526	up	0.0461003	2.80092	up
arahy.Tifrunner.gnm1.ann1.K9QGVV	7.86e-06	-6.65305	down	0.0220331	3.05385	up
arahy.Tifrunner.gnm1.ann1.S8ZBKA	0.792475	0.664445	up	0.00710707	3.29294	up
arahy.Tifrunner.gnm1.ann1.DA0NUJ	0.000109622	4.50477	up	0.0109964	3.30667	up
arahy.Tifrunner.gnm1.ann1.G9Z134	0.00230502	3.69579	up	0.00311299	3.58141	up
arahy.Tifrunner.gnm1.ann1.EIHU0P	0.0319531	2.90176	up	0.00107772	3.84813	up
arahy.Tifrunner.gnm1.ann1.B5L4K2	0.831344	-0.150572	down	0.00106467	3.90477	up
arahy.Tifrunner.gnm1.ann1.23LUWH	0.726322	0.947323	up	0.000476659	4.07774	up
arahy.Tifrunner.gnm1.ann1.C7I9DN	--	--	--	0.00375444	4.08254	up
arahy.Tifrunner.gnm1.ann1.W3WWNZ	3.16e-05	-6.14132	down	0.000653422	4.10915	up
Arachis_hypogaea_newGene_3194	--	--	--	0.0020673	4.25859	up
arahy.Tifrunner.gnm1.ann1.D67XK4	0.659053	-0.897118	down	0.00018684	4.33706	up
arahy.Tifrunner.gnm1.ann1.YNG10Q	0.0406775	2.81737	up	0.00093038	4.48796	up
arahy.Tifrunner.gnm1.ann1.JB63H4	4.64e-08	6.31802	up	0.000104631	4.52016	up
arahy.Tifrunner.gnm1.ann1.6G1FH3	--	--	--	0.000822317	4.52287	up
arahy.Tifrunner.gnm1.ann1.MALV6U	--	--	--	0.000822317	4.52287	up
arahy.Tifrunner.gnm1.ann1.E0PWE1	4.4e-07	5.83875	up	6.58e-05	4.62902	up
arahy.Tifrunner.gnm1.ann1.750QUI	0.906459	-0.229429	down	9.88e-05	4.66049	up
arahy.Tifrunner.gnm1.ann1.7GZ93W	0.000307056	4.25635	up	5.6e-05	4.68116	up
arahy.Tifrunner.gnm1.ann1.39HWVH	0.00122105	3.82439	up	4.45e-05	4.71216	up
arahy.Tifrunner.gnm1.ann1.M057FR	1.77e-05	5.35606	up	0.000200445	4.91339	up
arahy.Tifrunner.gnm1.ann1.41VDTY	7.25e-09	-9.49294	down	1.93e-05	4.93639	up
arahy.Tifrunner.gnm1.ann1.126HVE	5.35e-13	9.36312	up	2.33e-05	5.13177	up
arahy.Tifrunner.gnm1.ann1.SFR5Z3	6.4e-10	7.75924	up	6.21e-06	5.27202	up
arahy.Tifrunner.gnm1.ann1.YDQ82R	0.0183851	3.15195	up	6.4e-07	5.78683	up
arahy.Tifrunner.gnm1.ann1.IC1SCX	0.690919	-0.700562	down	1.74e-06	5.79435	up
arahy.Tifrunner.gnm1.ann1.NSTM2K	0.853469	0.15577	up	5.51e-07	5.85376	up
arahy.Tifrunner.gnm1.ann1.4UAT3U	1.07e-06	6.03644	up	4.61e-06	5.90257	up
arahy.Tifrunner.gnm1.ann1.0QE1FA	--	--	--	2.34e-07	6.2047	up
arahy.Tifrunner.gnm1.ann1.I8F8BQ	6.35e-05	4.79017	up	1.48e-07	6.20624	up
arahy.Tifrunner.gnm1.ann1.BQJ61L	0.00167236	4.17318	up	3.03e-07	6.5865	up
arahy.Tifrunner.gnm1.ann1.GW8ENJ	0.000398806	4.12461	up	1.93e-08	6.6582	up
arahy.Tifrunner.gnm1.ann1.VSM3NT	0.133793	2.33389	up	1.02e-07	6.85665	up
arahy.Tifrunner.gnm1.ann1.RBR1AL	0.124352	-2.89782	down	1.02e-10	8.533	up
arahy.Tifrunner.gnm1.ann1.T73DV5	1.1e-05	-6.56883	down	9.29e-11	8.55636	up
arahy.Tifrunner.gnm1.ann1.IE3GQ3	0.295224	-2.46224	down	6.12e-13	9.17583	up
arahy.Tifrunner.gnm1.ann1.6WM8G7	0.000284736	-5.47494	down	--	--	--
arahy.Tifrunner.gnm1.ann1.5LA7CV	0.00172244	-5.25666	down	--	--	--
arahy.Tifrunner.gnm1.ann1.QRGX4X	0.00266687	-4.52651	down	--	--	--
arahy.Tifrunner.gnm1.ann1.38ICVW	0.00349421	-4.37626	down	--	--	--
arahy.Tifrunner.gnm1.ann1.7BH383	0.00605454	-4.18783	down	--	--	--
arahy.Tifrunner.gnm1.ann1.L8XYUL	0.000562875	4.46949	up	--	--	--
arahy.Tifrunner.gnm1.ann1.DXZI51	0.000103628	4.6656	up	--	--	--
Arachis_hypogaea_newGene_2105	0.000196106	4.74711	up	--	--	--
arahy.Tifrunner.gnm1.ann1.S244QJ	0.000109689	4.8969	up	--	--	--
arahy.Tifrunner.gnm1.ann1.GT3Y0M	9.37e-06	5.31957	up	--	--	--
arahy.Tifrunner.gnm1.ann1.GDSN7M	2e-06	5.56924	up	--	--	--
arahy.Tifrunner.gnm1.ann1.0J95T4	5.61e-06	5.63725	up	--	--	--
arahy.Tifrunner.gnm1.ann1.7X9WBQ	1.14e-06	5.90406	up	--	--	--
Arachis_hypogaea_newGene_5715	2.15e-08	6.95199	up	--	--	--
arahy.Tifrunner.gnm1.ann1.BT5B9Y	6.91e-09	7.21422	up	--	--	--
arahy.Tifrunner.gnm1.ann1.SZD3Q1	5.81e-13	9.14979	up	--	--	--

[truncated: 4 more sheets: 10, 11, 12, 13]
